# Supplementary material for: The effects of gluteal squeezes compared to bilateral bridges on gluteal strength, power, endurance, and girth
Source: PeerJ. 2019 Jul 8;7:e7287. doi: 10.7717/peerj.7287 (PMC6622157; doi:10.7717/peerj.7287)
Supplement: Supplemental Information 1 [file peerj-07-7287-s001.xlsx]

## Sheet: Sheet1
Age	Wkly Ex	Pre R MMT 1	Pre R MMT 2	Pre R MMT 3	Pre Aver R	Post R 1	Post R 2	Post R 3	Post Ave R	Pre L 1	Pre L 2	Pre L 3	Pre Ave L	Post L 1	Post L 2	Post L 3	Post Ave L	Girth (cm)	5cm above	5cm below	P Girth	pgirthabove	pgirthbelow	Vert. Jump 1(cm)	Vert. Jump 2	Vert. Jump 3	Average Vert	P Vert 1	P Vert 2	P Vert 3	P Ave Vert	Broad Jump 1 (in)	Broad Jump 2	Broad Jump 3	Average Broad	P Broad 1	P Broad 2	P Broad 3	P Ave Broad	Timed Bridge (sec)	P Time Bridge	Reported Dominance	Group	Compliance	Weight	Height	R MMT Chng	L MMT Chng	Vert Chng
24	3	42.4	54.4	48.1	48.3	43	44.5	48.1	45.2	37.9	47.3	46.6	43.9333	37.9	44	47.9	43.2667	100.5	95	103.8	99.1	97.5	101	58.66	61.53	67.45	62.5467	56.78	62.25	63.35	60.7933	107	108.25	109.25	108.167	106	107.75	109	107.583	106	74	R	1	0.169811	180	70	-3.1	-0.666667	-1.75333
29	0	45.8	48.1	37.6	43.8333	41.8	44	41.6	42.4667	37	32.6	37.6	35.7333	39.4	34.9	38.6	37.6333	109.2	108	111.2	111	109	111.3	42.99	35.63	38.8	39.14	35.97	37.66	38.23	37.2867	63.25	68.5	75	68.9167	66	67.25	68.5	67.25	45	39	L	1	0.264151	187	70	-1.36667	1.9	-1.85333
23	2	37.3	39.4	34.7	37.1333	37.7	35.3	36.1	36.3667	31.6	36.7	38.5	35.6	35.2	34.9	33.1	34.4	99.3	98.6	99.5	98.3	97.4	96.9	53.15	53.75	52.48	53.1267	51.21	52.54	53.89	52.5467	97.5	100.25	95.5	97.75	90.5	90	88	89.5	89	69	R	1	0.660377	175	73	-0.766667	-1.2	-0.58
22	5	44.9	35.5	33.8	38.0667	38.6	38.4	35.7	37.5667	37.1	31.3	29.5	32.6333	35.5	35.7	35.3	35.5	96	92.7	101.2	97	91.9	98.8	34.34	33.26	36.53	34.71	41.14	35.54	35.98	37.5533	74.3	72	71	72.4333	72.5	73	74	73.1667	193	161	R	2	0.811321	140	64	-0.5	2.86667	2.84333
24	4	37.1	32.5	29	32.8667	34.4	30.5	32.3	32.4	29.8	31.7	29.2	30.2333	35	36.8	32.8	34.8667	101	98.3	102.3	100.5	98	101.8	44.21	47.33	45.38	45.64	42.93	42.73	48.54	44.7333	91.5	90.75	89	90.4167	90.25	94	92.75	92.3333	118	105	L	1	0.566038	177	73	-0.466667	4.63333	-0.906667
31	0	32.6	31.3	37.1	33.6667	31.3	34.6	35.9	33.9333	29.2	34.9	33.2	32.4333	37.9	36.7	32.5	35.7	99.8	101.2	106.2	104	100.2	103.6	40.54	40.72	41.73	40.9967	42.99	44.21	42.99	43.3967	79	91	83.5	84.5	67	70	69	68.6667	41	48	R	2	1	185	72	0.266667	3.26667	2.4
23	4	35.2	41.8	38.9	38.6333	39.8	39.1	37.9	38.9333	36.2	38	37	37.0667	39.1	40.4	41.9	40.4667	96	91.3	99.5	96.2	92	100.4	54.7	53.15	51.81	53.22	53.15	55.87	53.89	54.3033	104.75	101.75	104.75	103.75	106	104.5	108.5	106.333	148	196	L	1	0.490566	167	69	0.3	3.4	1.08333
27	4	34.7	38	40	37.5667	40.1	35.3	38.3	37.9	32.3	39.7	40.3	37.4333	42.2	34	43.7	39.9667	93	89.5	96.5	95.5	89.6	97.1	25.81	24.37	23.57	24.5833	29.14	24.83	28.7	27.5567	63.25	60	66	63.0833	65.5	66.75	68	66.75	122	113	R	2	0.962264	115	64	0.333333	2.53333	2.97333
24	3	32	27.5	29.8	29.7667	33.8	27.2	30.7	30.5667	25.6	25.6	27.4	26.2	28	22.3	25.1	25.1333	90.7	90.5	90.2	90.9	97.9	91.6	29.64	27.67	28.73	28.68	27.23	26.28	25.81	26.44	54	58.75	59.5	57.4167	56.5	57.75	56.5	56.9167	58	145	L	1	0.811321	115	64	0.8	-1.06667	-2.24
23	3	33.2	27.4	37.1	32.5667	32.9	32.8	35.8	33.8333	33.7	36.4	34.6	34.9	36.2	43.4	37.6	39.0667	91.7	90.3	92.5	93.2	90.2	93.5	55.94	55.18	54.5	55.2067	53.89	49.9	49.96	51.25	101.75	101.75	103.5	102.333	102	102.5	103.5	102.667	134	130	R	2	0.830189	155	74	1.26667	4.16667	-3.95667
22	4	33.1	34.4	39.5	35.6667	40.1	31.6	42.5	38.0667	35.6	37.9	43	38.8333	41	39.1	40.2	40.1	104.6	103.2	108.5	104.5	103	107.1	25.81	24.73	27.18	25.9067	26.62	24.83	26.28	25.91	53.5	54.25	56.5	54.75	60.5	66.75	59	62.0833	66	61	R	2	0.641509	175	68	2.4	1.26667	0.00333333
22	5	42.4	51.4	50.2	48	52.6	53	49.3	51.6333	38.5	45.1	40	41.2	50.3	51.8	51.7	51.2667	103.5	100.2	104.5	102.5	98.1	102.1	41.13	43.53	44.67	43.11	41.73	44.76	44.76	43.75	78.75	82	81.25	80.6667	82.5	85.5	87.5	85.1667	76	86	R	2	0.622642	175	71	3.63333	10.0667	0.64
22	2	34.3	33.5	36.5	34.7667	40.6	33.5	41.2	38.4333	31.3	28.7	30.1	30.0333	37.7	40.7	32.3	36.9	101.5	97.4	100.3	98.7	90.3	101.9	29.14	28.2	29.19	28.8433	29.19	28.7	29.14	29.01	51.5	62.5	62.5	58.8333	58	61	60.75	59.9167	64	85	R	1	0.490566	135	65	3.66667	6.86667	0.166667
23	1	28	28.9	26.5	27.8	32.9	33.2	29.3	31.8	24.8	24.4	25	24.7333	34.6	35	29.9	33.1667	85	85.4	84.1	84.7	82.4	85.1	33.26	32.73	33.26	33.0833	29.34	28.4	31.69	29.81	60	60.5	60.25	60.25	63.25	62	64	63.0833	116	89	R	2	0.490566	105	64	4	8.43333	-3.27333
24	3	43.3	35.9	43.7	40.9667	40.1	48.8	46	44.9667	38.3	45.1	44.9	42.7667	37	44.5	38.8	40.1	101	98	105	103	99.4	103.6	50.49	51.23	52.48	51.4	54.57	53.89	54.57	54.3433	98.5	99.25	100	99.25	93.5	97.5	98	96.3333	82	136	L	1	0.0943396	193	70	4	-2.66667	2.94333
24	6	36.4	44.8	41.6	40.9333	37	41.3	56.6	44.9667	35.6	40.6	43.3	39.8333	46.6	46.1	41.3	44.6667	104	101.6	107	103	97.9	108.1	54.5	55.18	57.96	55.88	51.21	51.81	53.21	52.0767	90.25	88.75	95.5	91.5	91.25	93.75	96	93.6667	118	174	R	2	0.415094	191	72	4.03333	4.83333	-3.80333
22	1	56.5	47.2	51.8	51.8333	59.2	55.1	55	56.4333	47.9	50	43	46.9667	51.5	46.3	43.4	47.0667	95	94	98.3	93.4	92	97.3	27.67	27.67	28.23	27.8567	29.14	27.67	27.81	28.2067	66.5	66.25	69	67.25	69	70.5	75.25	71.5833	41	118	R	1	0.528302	140	67	4.6	0.1	0.35
21	2	39.2	35	35.8	36.6667	43.7	41.9	40.4	42	33.1	36.4	41.5	37	35	32.2	40.6	35.9333	94	92.5	99	98.3	93.5	99.1	57.26	57.96	59.37	58.1967	56.56	56.56	54.57	55.8967	97.5	94.75	96.5	96.25	94	96.5	98.5	96.3333	69	85	R	2	0.773585	165	72	5.33333	-1.06667	-2.3
21	2	34.9	39.8	40.3	38.3333	44.2	46.1	41.8	44.0333	37.6	34.9	37.1	36.5333	45.4	39.7	39.2	41.4333	96.2	96	99.1	96.3	94.2	98	46.63	47.13	46.63	46.7967	45.44	46.07	45.44	45.65	95.75	93	95	94.5833	92.5	91	92	91.8333	110	78	R	2	0.54717	170	73	5.7	4.9	-1.14667
24	4	20.2	21.1	20	20.4333	27.4	25.9	25.7	26.3333	24.5	19.4	22.6	22.1667	31.7	31	29.9	30.8667	81.8	80.6	83.3	81.5	80	82	23.47	22.15	22.67	22.7633	25.76	25.76	25.29	25.6033	44.25	40.5	41.5	42.0833	42.5	45	44.5	44	102	142	L	2	0.132075	95	62	5.9	8.7	2.84
22	3	28.1	25	27.5	26.8667	33.5	31.7	33.8	33	26.3	28.4	24.7	26.4667	33.7	38.2	37.4	36.4333	103.8	98.7	103	102.8	95.7	103.1	33.8	33.26	35.98	34.3467	35.48	32.74	35.48	34.5667	59.25	60.75	57.5	59.1667	61	59.25	58.5	59.5833	69	80	R	1	0.679245	145	64	6.13333	9.96667	0.22
23	5	32	29.5	31.7	31.0667	42.4	40	37	39.8	29.5	30.1	29.9	29.8333	39.2	28.4	32.8	33.4667	95.5	89.8	99	99	96.4	101.6	42.32	42.32	41.73	42.1233	44.21	45.4	43.53	44.38	87.75	90.75	93	90.5	86.5	85.75	87	86.4167	88	69	R	1	0.188679	178	72	8.73333	3.63333	2.25667
24	5	23.3	32.9	43.6	33.2667	37	46.7	45.2	42.9667	29	42.8	50.6	40.8	44.8	51.1	49.3	48.4	100.9	98.4	101.2	101.6	97.2	103.8	49.91	51.88	53.82	51.87	46.82	46.63	51.88	48.4433	86.75	93	90.5	90.0833	89.25	90.5	92	90.5833	90	52.8	R	2	0.773585	180	70	9.7	7.6	-3.42667
21	4	25.6	29	28.6	27.7333	39.8	35.5	37.6	37.6333	28.4	26.9	27.8	27.7	35.5	35.9	39.5	36.9667	115.5	112.3	121.2	117.5	114.3	118.6	23.47	23.03	23.03	23.1767	23.07	23.52	20.91	22.5	50.75	58	48.5	52.4167	50.5	53	52	51.8333	20.5	27	R	2	0.698113	180	66	9.9	9.26667	-0.676667
23	5	34.3	35	38.6	35.9667	43.9	49	45.5	46.1333	32	37	36.7	35.2333	50.6	47.5	45.8	47.9667	98.5	97.3	99.6	99.3	95.1	100	37.66	42.93	42.34	40.9767	44.21	42.32	42.93	43.1533	90.25	91	88.5	89.9167	92.25	91.5	91.25	91.6667	78	114	R	2	0.754717	180	72	10.1667	12.7333	2.17667
22	6	33.7	47.9	41.3	40.9667	53	53.6	48.4	51.6667	42.1	42.2	33.4	39.2333	41.5	42.2	41	41.5667	95	94.2	95.2	96.4	91.5	97	41.73	42.32	41.73	41.9267	38.28	38.28	39.43	38.6633	84.25	78.75	84.5	82.5	81	83.5	85.5	83.3333	125	132	R	1	0.754717	150	71	10.7	2.33333	-3.26333
23	0	30.8	29.6	28.4	29.6	41.2	42.1	39.5	40.9333	26.9	29.3	26.8	27.6667	38.2	34.7	38.2	37.0333	98.8	95.3	102.2	98.1	97	102	29.14	29.69	25.76	28.1967	26.28	26.75	25.79	26.2733	54	54.75	54.25	54.3333	55.5	53	53	53.8333	30	46	R	1	0.54717	135	65	11.3333	9.36667	-1.92333
21	5	26.3	27.8	28.7	27.6	43.6	38.6	37.1	39.7667	30.2	32.8	27.8	30.2667	38.8	34.7	35.6	36.3667	98.3	96	108	103.1	99.8	107.6	39.43	34.27	34.23	35.9767	41.49	41.79	42.99	42.09	67.75	74	74.25	72	73	75.75	74.5	74.4167	52	72	L	1	0.54717	160	64	12.1667	6.1	6.11333
23	1	25.3	29.6	30.1	28.3333	35.6	38.8	48.5	40.9667	25.4	28	26.5	26.6333	36.2	30.7	45.2	37.3667	95	93.5	98.2	95.9	92.1	97.6	22.61	23.47	23.26	23.1133	22.59	20.03	21.33	21.3167	45.25	46.5	47	46.25	46.5	50.25	53.5	50.0833	34	78	R	2	0.773585	136	69	12.6333	10.7333	-1.79667
21	5	38.6	35	33.1	35.5667	50.9	48.4	59.2	52.8333	37.7	50.3	43.7	43.9	44	49.1	47.9	47	85	81.2	89	87.3	80.5	87.1	29.14	30.66	29.6	29.8	33.32	33.26	34.39	33.6567	58.5	63.5	62	61.3333	64.5	64.5	71	66.6667	125	146	R	2	0.433962	110	60	17.2667	3.1	3.85667
[truncated: 7 more columns]
